# Supplementary material for: Does Bacteria Colonization of Canine Newborns Start in the Uterus?
Source: Animals (Basel). 2021 May 14;11(5):1415. doi: 10.3390/ani11051415 (PMC8156249; doi:10.3390/ani11051415)
Supplement: Supplementary file 1 [file animals-11-01415-s001.zip]

Archive with 2 entries (2 files):
- Animals bacteria resistances.xls
- __MACOSX/._Animals bacteria resistances.xls
