# Supplementary material for: Does Bacteria Colonization of Canine Newborns Start in the Uterus?
Source: Animals (Basel). 2021 May 14;11(5):1415. doi: 10.3390/ani11051415 (PMC8156249; doi:10.3390/ani11051415)
Supplement: Supplementary file 1 [file animals-11-01415-s001.zip › Animals bacteria resistances.xls]

## Sheet: info fattrici
							Tipo
ID	DAM ID	breed	age (aa)	weight (kg)	bcs	primiparus	C-section	litter	cause	progesterone value (ng/ml)	surgery place	surgery data	Bacteriologica Exam ID	uterus	Genus	spp.	growth	note	amikacin	amoxicillin-clavulanic acid	ampicillin-Amoxicillin	cefazolin	ceftiofur	clindamycin	enrofloxacin	florfenicol	gentamicin	penicillin	Trimethoprim-sulfamethoxazole	Spiramycin	Tetracycline		meconium	Genus	spp	growth	note	amikacin	amoxicillin-clavulanic acid	ampicillin-Amoxicillin	cefazolin	ceftiofur	clindamycin	enrofloxacin	florfenicol	gentamicin	penicillin	Trimethoprim-sulfamethoxazole	Spiramycin
20-2	5	dogue de bordeaux	3.2	62	3/5	1	0	9 + 1 macerated	-	2	Clin.Saint Hubert	31.01.2020	20DIA-PD/654-BIS	negative																			positive	Colonie viridanti		20 ufc
20-2																																		Staphylococcus	equorum	1ufc
20-3	1	english staff. Terrier	6.7	13	3/5	1	0	5	-	2	OVU	07.02.2020	20DIA-PD/754	negative																			negative
20-4	6	staffor bull terrier	4.6	19	3/5	1	0	6	-	after vaginal plug loss	Clin.Saint Hubert	17.04.2020	20DIA-PD1642	positive	Dermacoccus	nishinomiyaensis	2 ufc		s	i	r	i	s	r	s	s	s	r	s	s	s		positive	Staphylococcus	saprophyticus	low	coaug -	s	r	r	r	r	s	s	s	s	r	s	r
20-4															Bacillus	cereus	6 ufc		s	e	r	r	e	i	e	e	s	r	s	e	s			Acinetobacter	schindleri	high		e	e	e	e	e	e	e	e	e	e	e	e
20-5	2	english staff. terrier	3.9	14	3/5	1	0	5	-	1.6	OVU	27.04.2020	20DIA-PD/1653	no sample																			negative
20-6	7	dogue de bordeaux	3.2	61	3,5/5	1	0	7	-	after vaginal plug loss	Clin.Saint Hubert	31.05.2020	20DIA-PD/2209	positive	Pseudomonas	aeruginosa	>30ufc		s	r	r	r	i	r	s	e	s	r	r	r	r		positive	Bacillus	cereus	>30ufc		s	e	r	r	e	i	e	e	s	r	s	e
20-7	11	Dachshund	8.2	9	3	1	1	3 +1 naturally delivered	uterine inertia	-	OVU	05.06.2020	20DIA-PD/2287	no sample																			negative
20-9	12	chihuahua	1.5	2.4	3/5	0	1	3	fetal malposition	-	Clin.Saint Hubert	11.07.2020	20DIA-PD/2858-BIS	negative																			positive	Micrococcus	luteus		da brodo di arricchiamento	s	s	s	s	s	s	i	s	s	s	s	s
20-9
20-12	8	dogue de bordeaux	3.11	64	4/5	1	0	14 + 1 dead	-	5.42	Clin.Saint Hubert	11.08.2020	20DIA-PD/3393	positive	Staphylococcus			coag +	s	i	r	r	s	s	s	s	s	r	s	s	s		positive	Bacillus		>50ufc
20-14	9	cavalier king charles	3.3	12.4	4/5	1	0	6	-	after vaginal plug loss	Clin.Saint Hubert	20.08.2020	20DIA-PD/3498-BIS	negative																			positive	Stenotrophomonas	spp	3 ufc		e	e	e	e	e	e	e	e	e	e	e	e
20-14																																		Acinetobacter	schindleri	high		e	e	e	e	e	e	e	e	e	e	e	e
20-15	3	english staff. Terrier	3.1	15	3/5	1	0	6	-	1.5	OVU	27.08.2020	20DIA-PD/3829	positive	Micrococcus		10ufc		s	s	s	s	s	i	s	s	s	s	s	r	s		positive	Acinetobacter		high		e	e	e	e	e	e	e	e	e	e	e	e
20-15															Acinetobacter		high
20-16	4	boston terrier	2	4.5	3/5	1	0	6 + 1 immature macerated	-	after vaginal plug loss	OVU	10.09.2020	20DIa-PD/3905	positive	Bacillus		high																positive	Staphylococcus	hominis	high	coag -	s	r	r	r	s	s	s	s	s	r	r	s
20-16																																		Acinetobacter	baumannii	high		e	e	e	e	e	e	e	e	e	e	e	e
20-17	13	Newfoundland	4.11	65	4/5	0	1	8	uterine inertia	-	Clin.Saint Hubert	18.09.2020	20DIA-PD/4114	positive	Pseudomonas	aeuroginosa	24ufc		s	r	r	r	i	r	i	e	s	r	r	r	r		positive	Phychrobacter				r	e	i	r	r	r	e	s	r	i	r	e
20-17																																		Staphylococcus		7ufc	coag+	s	r	r	r	r	r	i	s	i	r	r	r
20-17																																		Acinetobacter	baumannii			e	e	e	e	e	e	e	e	e	e	e	e
20-18	14	spitz	2.5	2.4	2,5/5	0	1	2	uterine inertia	-	Clin.Saint Hubert	25.09.2020	20DIA-PD/4296	negative																			positive	Acinetobacter	baumannii	high		e	e	e	e	e	e	e	e	e	e	e	e
20-19	10	dogue de bordeaux	3.9	55	2,5/5	1	0	9	-	1.9	Clin.Saint Hubert	23.09.2020	20DIA-PD/4996	positive	Macrococcus		9 ufc		s	r	r	r	r	s	s	s	s	r	s	s	r		positive	Bacillus	cereus	high		s	e	r	r	e	e	e	e	s	r	s	e
20-19															coccus		cat+		s	s	s	s	s	s	s	s	s	s	s	s	s			Acinetobacteria	baumannii	high		e	e	e	e	e	e	e	e	e	e	e	e
20-21	15	chihuahua	1.1	3	3/5	1	1	1+ 2 naturally delivered	fetal malposition	-	Clin.Saint Hubert	05.11.2020	20DIA-PD/5325	positive	Staphylococcus	aureus	1 UFC/10μl	(coag +)	r	i	r	s	s	r	s	s	s	r	s	r	r		positive	Acinetobacter	iwofii	high		e	e	e	e	e	e	e	e	e	e	e	e
20-21															Acinetobacter	spp.		da brodo di arricchimento
[truncated: 22 more columns]
